# Supplementary material for: IL-7-Treated Periodontal Ligament Cells Regulate Local Immune Homeostasis by Modulating Treg/Th17 Cell Polarization
Source: Front Med (Lausanne). 2022 Feb 23;9:754341. doi: 10.3389/fmed.2022.754341 (PMC8905254; doi:10.3389/fmed.2022.754341)
Supplement: Supplementary file 2 [file Table_1.xlsx]

## Sheet: Sheet1
cck8
0 ng/ml	100 ng/ml	200 ng/ml	300 ng/ml
0.33	0.406	0.413	0.41
0.331	0.405	0.409	0.405
0.324	0.4	0.409	0.4
0.335	0.403	0.411	0.405
0.33	0.4035	0.4105	0.405
0.00454606	0.00264575	0.00191485	0.00408248
