# Supplementary material for: IL-7-Treated Periodontal Ligament Cells Regulate Local Immune Homeostasis by Modulating Treg/Th17 Cell Polarization
Source: Front Med (Lausanne). 2022 Feb 23;9:754341. doi: 10.3389/fmed.2022.754341 (PMC8905254; doi:10.3389/fmed.2022.754341)
Supplement: Supplementary file 3 [file Table_2.xlsx]

## Sheet: Sheet1
样本编号	原始OD值	校准OD值	样本浓度(pg/ml)						0 ng/ml	100 ng/ml	200ng/ml	300 ng/ml	dapt
1	1.02	0.967	43.716						43.716	39.7141	39.4924	37.6241	41.6147
	1.002	0.949	42.6895						39.6895	36.7141	35.0502	33.5386	39.8251
	1.079	1.026	47.1375						47.14	40.21	42.86	40.55	41.3896
2	0.949	0.896	39.7141						43.5152	38.8794	39.1342	37.2376	40.9432
	0.949	0.896	39.7141						3.72932	1.89153	3.91721	3.52164	0.974791
	0.958	0.905	40.2144
3	0.945	0.892	39.4924
	0.937	0.884	39.0502
	1.005	0.952	42.86
4	0.911	0.858	37.6241
	0.891	0.838	36.5386
	0.964	0.911	40.5491
dapt	0.983	0.93	41.6147
	0.951	0.898	39.8251
	0.979	0.926	41.3896
标准品原始OD值	标准品校准OD值	标准品浓度(pg/ml)
1.852	1.799	100
1.125	1.072	50
0.659	0.606	25
0.403	0.35	12.5
0.232	0.179	6.25
0.134	0.081	3.13
0.093	0.04	1.56
0.053	0	0
