# Supplementary material for: IL-7-Treated Periodontal Ligament Cells Regulate Local Immune Homeostasis by Modulating Treg/Th17 Cell Polarization
Source: Front Med (Lausanne). 2022 Feb 23;9:754341. doi: 10.3389/fmed.2022.754341 (PMC8905254; doi:10.3389/fmed.2022.754341)
Supplement: Supplementary file 4 [file Table_3.xlsx]

## Sheet: Sheet1
样本编号	原始OD值	校准OD值	样本浓度(pg/ml)						0 ng/ml	100 ng/ml	200 ng/ml	300 ng/ml	dapt
1	0.263	0.208	153.09						153.09	154.222	195.159	311.836	175.609
	0.257	0.202	147.62						147.62	187.045	202.169	304.755	154.008
	0.282	0.227	170.833						170.83	174.65	216.45	328.61	167.045
2	0.275	0.22	164.222						157.18	171.972	204.593	315.067	165.554
	0.278	0.223	167.045						12.1333	16.5745	10.8506	12.2515	10.8776
	0.286	0.231	174.651
3	0.307	0.252	195.159
	0.314	0.259	202.169
	0.328	0.273	216.451
4	0.414	0.359	311.836
	0.408	0.353	304.755
	0.428	0.373	328.61
dapt	0.287	0.232	175.609
	0.264	0.209	154.008
	0.278	0.223	167.045
标准品原始OD值	标准品校准OD值	标准品浓度(pg/ml)
1.549	1.494	2000
1.034	0.979	1000
0.685	0.63	500
0.456	0.401	250
0.294	0.239	125
0.176	0.121	62.5
0.117	0.062	31.25
0.055	0	0
注：样本酸化后稀释1.4倍，结果已乘稀释倍数
