# Supplementary material for: IL-7-Treated Periodontal Ligament Cells Regulate Local Immune Homeostasis by Modulating Treg/Th17 Cell Polarization
Source: Front Med (Lausanne). 2022 Feb 23;9:754341. doi: 10.3389/fmed.2022.754341 (PMC8905254; doi:10.3389/fmed.2022.754341)
Supplement: Supplementary file 5 [file Table_4.xlsx]

## Sheet: Sheet1
	基因名称					平均值					△CT=CT目的基因-CtGAPDH				△△CT=△CT实验-△CT对照				表达倍数=2-△△CT
标本编号	GAPDH	hif1a				GAPDH	hif1a				hif1a				hif1a				hif1a
1	19.1629	23.7624									4.63062				-0.0393767				1.02767
1	19.1399	23.8497				19.1317	23.8047				4.71799				0.0479906				0.967283
1	19.0925	23.802									4.6703				0.000299216				0.999793
2	15.4704	20.9513									5.49988				0.829881				0.562576
2	15.4313	21.0734				15.4514	21.0016				5.62199				0.951994				0.516918
2	15.4525	20.98									5.52859				0.85859				0.551491
3	18.111	23.731									5.5707				0.900701				0.535626
3	18.1886	23.8596				18.1603	23.7451				5.69934				1.02934				0.489935
3	18.1812	23.6446									5.48432				0.814321				0.568676
4	15.4914	21.1959									5.75063				1.08063				0.472823
4	15.4976	21.5712				15.4453	21.4217				6.12586				1.45586				0.364538
4	15.3469	21.4981									6.05283				1.38283				0.383466
5		20.55									5.09858				0.428585				0.74299
5		20.49				15.4514					5.03858				0.368585				0.774542
5		20.79									5.33858				0.668585				0.629124
0 ng/ml	100 ng/ml	200 ng/ml	300 ng/ml	dapt
1.02767	0.562576	0.535626	0.472823	0.74299
0.967283	0.516918	0.489935	0.364538	0.774542
0.999793	0.551491	0.568676	0.383466	0.629124
0.998248	0.543661	0.531413	0.406942	0.715552
0.0302232	0.0238147	0.0395392	0.0578339	0.0764936
