# Supplementary material for: IL-7-Treated Periodontal Ligament Cells Regulate Local Immune Homeostasis by Modulating Treg/Th17 Cell Polarization
Source: Front Med (Lausanne). 2022 Feb 23;9:754341. doi: 10.3389/fmed.2022.754341 (PMC8905254; doi:10.3389/fmed.2022.754341)
Supplement: Supplementary file 6 [file Table_5.xlsx]

## Sheet: Sheet1
	基因名称			平均值			△CT=CT目的基因-CtGAPDH		△△CT=△CT实验-△CT对照		表达倍数=2-△△CT
标本编号	GAPDH	TCF7		GAPDH	TCF7		TCF7		TCF7		TCF7
1	19.1629	29.956					10.8242		0.0838351		0.943546
1	19.1399	29.761		19.1317	29.8721	10.7404	10.6292		-0.111143		1.08008
1	19.0925	29.8994					10.7677		0.0273083		0.981249
2	15.4704	28.789					13.3376		2.59722		0.165256
2	15.4313	28.6871		15.4514	28.6304	13.179	13.2357		2.49531		0.177352
2	15.4525	28.4152					12.9638		2.22336		0.214142
3	18.111	30.646					12.4857		1.74531		0.29827
3	18.1886	31.2471		18.1603	30.9982	12.8379	13.0869		2.34647		0.196626
3	18.1812	31.1015					12.9413		2.20088		0.217504
4	15.4914	29.1996					13.7543		3.01387		0.123804
4	15.4976	29.0578		15.4453	28.9755	13.5302	13.6125		2.87209		0.136589
4	15.3469	28.6691					13.2238		2.48337		0.178826
5		27.52					12.0686		1.32819		0.398266
5	15.4514	27.37		15.4514			11.9186		1.17819		0.441904
5		27.41					11.9586		1.21819		0.42982
0 ng/ml	100 ng/ml	200 ng/ml	300 ng/ml	dapt
0.943546	0.165256	0.29827	0.123804	0.398266
1.08008	0.177352	0.196626	0.136589	0.441904
0.981249	0.214142	0.217504	0.178826	0.42982
1.00163	0.185584	0.237467	0.146406	0.42333
0.0705129	0.025461	0.0536816	0.0287945	0.0225312
