# Supplementary material for: IL-7-Treated Periodontal Ligament Cells Regulate Local Immune Homeostasis by Modulating Treg/Th17 Cell Polarization
Source: Front Med (Lausanne). 2022 Feb 23;9:754341. doi: 10.3389/fmed.2022.754341 (PMC8905254; doi:10.3389/fmed.2022.754341)
Supplement: Supplementary file 7 [file Table_6.xlsx]

## Sheet: Sheet1
	基因名称			平均值			△CT=CT目的基因-Ctgapdh				△△CT=△CT实验-△CT对照				表达倍数=2-△△CT
标本编号	gapdh	HES1		gapdh	HES1			HES1				HES1				HES1
1	15.0007	29.5779						14.7568				-0.210192				1.15684
1	14.8053	30.1555		14.8211	29.7881	14.967		15.3344				0.367425				0.775165
1	14.6572	29.5708						14.7498				-0.217233				1.1625
2	15.0824	30.0175						15.035				0.0679406				0.953999
2	14.9945	29.5387		14.9825	29.7769			14.5562				-0.410786				1.32941
2	14.8707	29.7443						14.7618				-0.205186				1.15284
3	15.0363	29.8501						14.7309				-0.236072				1.17778
3	15.2155	29.8375		15.1191	29.9178			14.7184				-0.248594				1.18805
3	15.1056	30.0658						14.9466				-0.0203751				1.01422
4	14.852	29.2757						14.3042				-0.662779				1.58313
4	15.0899	29.4191		14.9714	29.438			14.4477				-0.519308				1.43327
4	14.9723	29.6191						14.6477				-0.319305				1.24773
dapt		30.01						15.0275				0.0604658				0.958954
		29.96		14.9825				14.9775				0.0104658				0.992772
		29.83						14.8475				-0.119534				1.08638
hes1				dapt
1.15684	0.953999	1.17778	1.58313	0.958954
0.78424	1.33474	1.18805	1.43327	0.992772
1.16333	1.14622	1.01422	1.24773	1.08638
1.0348	1.14499	1.12668	1.42138	1.0127
0.217019	0.190372	0.0975296	0.168016	0.0660116
