# Supplementary material for: IL-7-Treated Periodontal Ligament Cells Regulate Local Immune Homeostasis by Modulating Treg/Th17 Cell Polarization
Source: Front Med (Lausanne). 2022 Feb 23;9:754341. doi: 10.3389/fmed.2022.754341 (PMC8905254; doi:10.3389/fmed.2022.754341)
Supplement: Supplementary file 8 [file Table_7.xlsx]

## Sheet: Sheet1
	基因名称			平均值			△CT=CT目的基因-Ctgapdh				△△CT=△CT实验-△CT对照				表达倍数=2-△△CT
标本编号	gapdh	JAGGED1		gapdh	JAGGED1			JAGGED1				JAGGED1				JAGGED1
1	14.6795	26.5187						11.636				0.0327611				0.977548
1	15.088	26.5284		14.8827	26.4859			11.6457				0.0425081				0.970965
1	14.8807	26.4107						11.528				-0.0752692				1.05356
2	15.9489	27.024						11.1215				-0.481757				1.39644
2	15.9306	26.8669		15.9025	26.9617			10.9643				-0.638888				1.55713
2	15.8281	26.9941						11.0916				-0.511629				1.42566
3	14.3789	25.7078						11.2416				-0.361583				1.28483
3	14.5055	25.6763		14.4661	25.6659			11.2102				-0.393045				1.31316
3	14.5139	25.6137						11.1475				-0.455689				1.37144
4	15.1218	26.4159						11.2624				-0.340809				1.26647
4	15.2871	26.4081		15.1535	26.358			11.2547				-0.348573				1.2733
4	15.0515	26.2501						11.0967				-0.506549				1.42065
dapt		27.54						11.6375				0.0274693				0.98114
		27.68		15.9025				11.7775				0.167469				0.890403
		27.55						11.6475				0.0374693				0.974363
0 ng/ml	100 ng/ml	200 ng/ml	300 ng/ml	dapt
0.977548	1.39644	1.28483	1.26647	0.98114
0.970965	1.55713	1.31316	1.2733	0.890403
1.05356	1.42566	1.37144	1.42065	0.974363
1.00069	1.45974	1.32314	1.32014	0.948635
0.0459026	0.0855935	0.0441563	0.0871108	0.0505441
