# Supplementary material for: IL-7-Treated Periodontal Ligament Cells Regulate Local Immune Homeostasis by Modulating Treg/Th17 Cell Polarization
Source: Front Med (Lausanne). 2022 Feb 23;9:754341. doi: 10.3389/fmed.2022.754341 (PMC8905254; doi:10.3389/fmed.2022.754341)
Supplement: Supplementary file 9 [file Table_8.xlsx]

## Sheet: Sheet1
	基因名称			平均值			△CT=CT目的基因-CtGAPDH				△△CT=△CT实验-△CT对照				表达倍数=2-△△CT
标本编号	GAPDH	notch1		GAPDH	notch1			notch1				notch1				notch1
1	15.5603	25.3006						9.77889				0.0188887				0.986993
1	15.4765	25.3401		15.5217	25.2939			9.81833				0.0583277				0.960377
1	15.5285	25.2411						9.71939				-0.040615				1.02855
2	19.2834	28.3868						8.98256				-0.777437				1.71408
2	19.4115	28.1584		19.4042	28.3091			8.75417				-1.00583				2.0081
2	19.5177	28.3821						8.97788				-0.782124				1.71966
3	15.5184	24.4707						9.01241				-0.747589				1.67898
3	15.4227	24.6579		15.4582	24.5488			9.19962				-0.56038				1.47466
3	15.4336	24.518						9.05974				-0.700256				1.62479
4	15.0616	24.2151						9.10514				-0.654857				1.57446
4	15.1284	24.2038		15.11	24.2363			9.09387				-0.666134				1.58682
4	15.1398	24.2899						9.17992				-0.580084				1.49494
dapt		29.59						10.1858				0.425779				0.744436
		29.47		19.4042				10.0658				0.305779				0.809005
		29.53						10.1258				0.365779				0.77605
0 ng/ml	100 ng/ml	200 ng/ml	300 ng/ml	dapt
0.986993	1.71408	1.67898	1.57446	0.744436
0.960377	2.0081	1.47466	1.58682	0.809005
1.02855	1.71966	1.62479	1.49494	0.77605
0.991974	1.81395	1.59281	1.55207	0.776497
0.0343596	0.168165	0.105851	0.049864	0.0322866
