# Supplementary material for: IL-7-Treated Periodontal Ligament Cells Regulate Local Immune Homeostasis by Modulating Treg/Th17 Cell Polarization
Source: Front Med (Lausanne). 2022 Feb 23;9:754341. doi: 10.3389/fmed.2022.754341 (PMC8905254; doi:10.3389/fmed.2022.754341)
Supplement: Supplementary file 10 [file Table_9.xlsx]

## Sheet: Sheet1
0pg/ml	20pg/ml	40pg/ml	80pg/ml	160pg/ml	320pg/ml			样本编号	原始OD值	浓度	样本浓度(pg/ml)
0.038	0.214	0.344	0.53	0.815	2.028			NC	0.412	61.9839	309.919
0.039	0.171	0.322	0.628	1.27	2.056				0.437	66.0161	330.081
									0.388	58.1129	290.565
0.0385	0.1925	0.333	0.579	1.0425	2.042			C	0.413	62.1452	310.726
0.000707107	0.0304056	0.0155563	0.0692965	0.321734	0.019799				0.448	67.7903	338.952
0	0.154	0.2945	0.5405	1.004	2.0035				0.44	66.5	332.5
								100	0.503	76.6613	383.306
									0.551	84.4032	422.016
0	0								0.52	79.4032	397.016
20	0.154							200	0.58	89.0806	445.403
40	0.2945								0.594	91.3387	456.694
80	0.5405								0.637	98.2742	491.371
160	1.004							300	0.676	104.565	522.823
320	2.0035								0.608	93.5968	467.984
									0.594	91.3387	456.694
								dapt	0.455	68.9194	344.597
									0.451	68.2742	341.371
									0.521	79.5645	397.823
								NC	0 ng/ml	100 ng/ml	200 ng/ml	300 ng/ml	dapt
								309.919	310.726	383.306	445.403	522.823	344.597
								330.081	338.952	422.016	456.694	467.984	341.371
								290.565	332.5	397.016	491.371	456.694	397.823
								310.188	327.392	400.78	464.489	482.5	361.263
								19.7594	14.7898	19.6273	23.9549	35.3737	31.7022
